# Supplementary material for: An unscheduled switch to endocycles induces a reversible senescent arrest that impairs growth of the Drosophila wing disc
Source: PLoS Genet. 2024 Sep 3;20(9):e1011387. doi: 10.1371/journal.pgen.1011387 (PMC11398662; doi:10.1371/journal.pgen.1011387)
Supplement: S1 Table — (XLSX) [file pgen.1011387.s008.xlsx]

## Sheet: Sheet1
Table S1 Differential senescence-associated genes expression in S2 iECs
Genes	logFC	FDR
CG9005	1.64423	9.62826e-193
Mmp1	1.74293	1.58516e-186
Adgf-A	2.19652	5.68681e-128
Tep4	0.893142	4.23555e-78
sli	1.59811	3.95732e-73
Nrg	1.28309	7.00747e-51
CG30069	0.796046	2.98497e-46
mura	0.827105	1.08034e-38
Sema1b	0.743345	2.47657e-37
Lamp1	0.471578	8.25489e-35
Rac2	0.542089	2.09461e-29
Tep2	0.88799	2.70692e-29
Irc	0.465012	2.14746e-28
AMPdeam	0.56957	1.04375e-23
sdk	0.766404	1.66127e-22
blot	2.48139	2.12048e-22
m	1.61359	9.54673e-22
CadN	2.19541	1.18603e-20
Ama	0.906996	2.40625e-18
caps	0.571763	1.47763e-16
CG4009	3.05248	3.41995e-16
Adgf-A2	2.04776	8.80563e-16
RhoL	0.512198	2.58187e-15
vn	0.905219	7.81809e-14
Mmp2	0.611068	3.90172e-13
Dscam1	0.563927	2.0671e-12
Rac1	0.261451	1.00358e-11
Myo31DF	0.456934	1.18645e-11
CG33970	1.07376	1.22469e-11
CG15818	0.591436	1.8741e-11
Mtl	0.499971	2.4595e-11
vkg	0.51059	3.37421e-11
CG1494	2.71115	1.19691e-10
NUCB1	0.279016	1.66714e-10
CG13795	0.526361	2.5387e-10
CG42255	1.34817	9.76903e-10
CG6701	0.308262	1.37581e-09
Krn	0.625343	1.24469e-08
CG15279	1.14923	1.68064e-08
Fas2	0.8255	5.0629e-08
CG13796	2.23345	2.95733e-07
puc	0.251611	1.35976e-06
Cdc42	0.217474	1.49181e-06
DIP-epsilon	1.89024	1.92674e-06
DAT	1.23559	4.15402e-06
CG11147	2.81429	3.68968e-05
CG34120	2.35492	0.00011786
CG7378	2.10575	0.000143454
jar	0.220424	0.000184649
spi	0.164429	0.000246388
tyn	0.328958	0.000297377
Pxd	2.59287	0.000610882
robo1	0.248322	0.000646759
CG31213	1.23748	0.000812162
CG42816	1.34614	0.00100357
CG13794	1.80666	0.00101322
hbs	1.54816	0.00303292
CG43672	0.665601	0.00329166
CG42342	0.462343	0.00427939
cd	1.6408	0.00443691
CG4325	1.31551	0.00802831
Sema2b	2.1036	0.0133356
dy	0.72025	0.0146133
Ptp36E	0.793334	0.0151641
dpy	0.494725	0.0154365
Gat	0.633385	0.0175451
Cubn	0.208976	0.0204623
Tep1	3.99215	0.0207448
Bruce	0.239473	0.0282324
Col4a1	0.184121	0.0288068
CG15020	1.81979	0.0336654
dpr4	1.68912	0.0441035
Timp	0.678742	0.0451616
cyr	1.13177	0.0467413
Lapsyn	1.52519	0.046995
CG1698	1.12135	0.0607172
Myo61F	0.136622	0.0673667
Lar	0.310144	0.0742764
wls	0.110284	0.0783771
CG8908	0.132745	0.082779
CG7290	0.952027	0.0944653
Sb	1.1529	0.0969489
Buffy	1.28114	0.100165
lectin-28C	1.3009	0.114976
grk	0.114766	0.119482
dpr1	1.04277	0.126909
Pxt	0.84808	0.13556
CG14866	0.719608	0.140221
gol	0.100946	0.158784
Ptp69D	0.120812	0.162123
CG10089	0.22671	0.180001
CG8343	2.0767	0.183228
Diap2	0.0930596	0.191545
CG7432	0.698955	0.206587
Adgf-B	1.57156	0.207042
CG43797	0.585658	0.219934
ine	0.87181	0.235789
dpr6	0.599573	0.297361
SerT	0.879753	0.320084
tfc	1.58816	0.334319
Sema2a	0.0586755	0.343484
Diap1	0.0567615	0.345624
Cont	0.0799909	0.348874
dyl	0.874979	0.353158
Adgf-D	0.254441	0.354696
CG43066	0.280569	0.357894
CG6055	1.8781	0.358384
Fer3	0.276831	0.396912
Tango10	0.0656413	0.410064
CG10211	0.105945	0.415932
lectin-37Db	1.02967	0.503778
CG1801	0.377256	0.5093
Ntl	1.07127	0.511934
CG4998	0.39884	0.589627
NAAT1	0.181429	0.614639
Dscam4	0.181906	0.631484
CG6204	0.0405838	0.64682
CG10804	0.0682282	0.684753
CG6923	0.0463637	0.698956
dpr20	0.0812503	0.70229
ssh	0.0312796	0.786232
RhoU	0.00132798	0.821432
CG42331	0.0810245	0.862973
Dscam2	2.54593	1
CG6052	2.15969	1
sns	1.29824	1
pio	0.777108	1
CG9095	0.606837	1
kek2	0.516672	1
CG13793	0.464366	1
CG32225	0.407098	1
lectin-24Db	0.161459	1
lectin-24A	0.152986	1
dpr2	0.109489	1
Debcl	0.0178477	1
Rho1	0.0140401	1
oaf	0.0133309	1
tutl	-2.09554	1.22651e-49
Det	-1.17651	1.34478e-33
bnl	-0.910215	9.2565e-27
armi	-0.371868	2.27572e-12
boi	-0.438092	5.13546e-09
CG14997	-0.343511	1.64975e-07
Mkp3	-0.308057	1.17621e-06
MKP-4	-0.37111	4.10236e-06
Sema5c	-0.557664	2.28899e-05
CG7504	-0.284423	0.000204672
Mcr	-0.161914	0.00525282
Myo95E	-0.204313	0.00541988
LanB2	-0.216381	0.00643349
CG7166	-0.798509	0.0188794
kirre	-0.6649	0.0296341
lectin-33A	-0.623172	0.0299217
Lac	-0.138522	0.0416344
uif	-0.443409	0.0421963
Upf1	-0.11131	0.0666934
CG2990	-0.142113	0.0678044
Sema1a	-0.214822	0.0955351
CG33543	-3.06049	0.102963
CG4476	-1.12556	0.137008
Ada	-0.131179	0.168833
Pxn	-0.111927	0.230145
lectin-46Cb	-0.670767	0.230685
Adgf-E	-1.72052	0.246811
CG15765	-1.18536	0.318072
Tep3	-0.974646	0.353038
CG2839	-1.2423	0.356813
CG15528	-0.687597	0.434502
CG14500	-0.562061	0.438892
dpr17	-0.556594	0.44625
CG7763	-0.213576	0.517711
lectin-22C	-0.852304	0.560115
CG6967	-0.0408439	0.56573
CG12111	-0.432424	0.603328
DIP-beta	-0.163038	0.868461
lectin-21Ca	-1.7907	1
Hand	-2.40306	1
ABCA	#N/A	#N/A
Eato	#N/A	#N/A
snu	#N/A	#N/A
CG10911	#N/A	#N/A
CG18095	#N/A	#N/A
CG1504	#N/A	#N/A
kek3	#N/A	#N/A
DIP-kappa	#N/A	#N/A
DIP-iota	#N/A	#N/A
dpr11	#N/A	#N/A
DIP-eta	#N/A	#N/A
DIP-zeta	#N/A	#N/A
side-V	#N/A	#N/A
Acp29AB	#N/A	#N/A
lectin-21Cb	#N/A	#N/A
lectin-30A	#N/A	#N/A
lectin-29Ca	#N/A	#N/A
CG43055	#N/A	#N/A
lectin-46Ca	#N/A	#N/A
Sfp24F	#N/A	#N/A
CG15358	#N/A	#N/A
CG11211	#N/A	#N/A
lectin-37Da	#N/A	#N/A
Lectin-galC1	#N/A	#N/A
Mkp	#N/A	#N/A
CG8172	#N/A	#N/A
cysu	#N/A	#N/A
gzl	#N/A	#N/A
GlyT	#N/A	#N/A
CG31904	#N/A	#N/A
CG33296	#N/A	#N/A
CG8850	#N/A	#N/A
List	#N/A	#N/A
twi	#N/A	#N/A
amos	#N/A	#N/A
HLH54F	#N/A	#N/A
CG33557	#N/A	#N/A
Helz	#N/A	#N/A
