# Supplementary material for: An unscheduled switch to endocycles induces a reversible senescent arrest that impairs growth of the Drosophila wing disc
Source: PLoS Genet. 2024 Sep 3;20(9):e1011387. doi: 10.1371/journal.pgen.1011387 (PMC11398662; doi:10.1371/journal.pgen.1011387)
Supplement: S2 Table — (XLSX) [file pgen.1011387.s009.xlsx]

## Sheet: Sheet1
Table S2 Reagents and software used in this study
REAGENT or RESOURCE	SOURCE	IDENTIFIER
Antibodies
Rabbit monoclonal anti-mCherry	Takara	Cat# 632543; RRID:AB_2307319
Mouse monoclonal anti-phosphotyrosine	Millipore Sigma	Cat# 05-321X; RRID:AB_568858
Mouse monoclonal anti- Fasciclin III	Developmental Studies Hybridoma Bank	Cat# 7G10; RRID:AB_528238
Rabbit polyclonal anti-GFP	Invitrogen	Cat # A-11122; RRID:AB_221569
Mouse monoclonal anti-MMP1	Developmental Studies Hybridoma Bank	Cat# 3A6B4; RRID:AB_579780
Mouse monoclonal anti-MMP1	Developmental Studies Hybridoma Bank	Cat# 3B8D12; RRID:AB_2392756
Mouse monoclonal anti-MMP1	Developmental Studies Hybridoma Bank	Cat# 5H7B11; RRID:AB_2392758
Mouse monoclonal anti-His2Av	Developmental Studies Hybridoma Bank	Cat# UNC93-5.2.1; RRID:AB_2618077
Mouse monoclonal anti-Tubb	Developmental Studies Hybridoma Bank	Cat# E7; RRID: AB_2315513
Rabbit polyclonal anti-Histone H3K9me3	Active Motif	Cat# 39162; RRID:AB_2532132
Mouse monoclonal anti-phospho-Histone H3 (Ser10)	Cell signaling	Cat# 9706S; RRID:AB_331748
Rabbit polyclonal anti-cleaved Drosophila Dcp-1 (Asp215)	Cell signaling	Cat# 9578S; RRID:AB_2721060
Commercial assays
Click-iT™ EdU Cell Proliferation Kit	Invitrogen	Cat# C10037
CellEvent™ Senescence Green Detection Kit	Invitrogen	Cat# C10850
Experimental models: Organisms/strains
en-GAL4, UAS-RFP	Bloomington Drosophila Stock center	30557
G-TRACE	Bloomington Drosophila Stock center	28281
UAS-hep	Bloomington Drosophila Stock center	9308
UAS-p35	Bloomington Drosophila Stock center	5073
UAS-p53R155H	Bloomington Drosophila Stock center	8419
Pdm2-GAL4	Bloomington Drosophila Stock center	49828
FkhGAL4, IRER {ubi:DsRed}/TM6B	Zhang, C., et al. (2015)	N/A
UAS-rux	Bloomington Drosophila Stock center	9166
UAS-rux	Bloomington Drosophila Stock center	83155
UAS-hepCA	Bloomington Drosophila Stock center	6406
TRE-GFP	Bloomington Drosophila Stock center	59010
tub-GAL80TS	Bloomington Drosophila Stock center	7017
Software and algorithms
Leica Application Suite X	Leica	Leica, RRID:SCR_013673
Adobe Photoshop	Adobe Systems	Adobe Photoshop, RRID:SCR_014199
Adobe Illustrator	Adobe Systems	Adobe Illustrator, RRID:SCR_010279
ImageJ (1.54f)	ImageJ	ImageJ, RRID:SCR_003070
Prism	GraphPad Software, Inc	GraphPad Prism, RRID:SCR_002798
Imaris	Bitplane	Bitplane, RRID:SCR_007370
