# Supplementary material for: An unscheduled switch to endocycles induces a reversible senescent arrest that impairs growth of the Drosophila wing disc
Source: PLoS Genet. 2024 Sep 3;20(9):e1011387. doi: 10.1371/journal.pgen.1011387 (PMC11398662; doi:10.1371/journal.pgen.1011387)
Supplement: S3 Table — (XLSX) [file pgen.1011387.s010.xlsx]

## Sheet: Sheet1
Table S3 Fly strain used for this study
Figure 1B	Ctrl	hsFlp;;P{w[+mC]=GAL4-Act5C(FRT.CD2).P}S, P{w[+mC]=UAS-RFP.W}3/+
	rux	hsFlp;P{w[+mC]=UAS-rux.T}C1/+;P{w[+mC]=GAL4-Act5C(FRT.CD2).P}S, P{w[+mC]=UAS-RFP.W}3/+
Figure 2B	Ctrl	P{w[+mW.hs]=en2.4-GAL4}e16E, P{w[+mC]=UAS-RFP.W}2/+; P{w[+mC]=tubP-GAL80[ts]}2/+
	rux	P{w[+mW.hs]=en2.4-GAL4}e16E, P{w[+mC]=UAS-RFP.W}2/P{w[+mC]=UAS-rux.T}C1; P{w[+mC]=tubP-GAL80[ts]}2/+
Figure 2D	Ctrl	P{w[+mC]=UAS-RedStinger}6, P{w[+mC]=UAS-FLP.Exel}3, P{w[+mC]=Ubi-p63E(FRT.STOP)Stinger}15F2/P{y[+t7.7] w[+mC]=GMR11F02-GAL4}attP2
	rux	P{w[+mC]=UAS-rux.T}C1/+; P{w[+mC]=UAS-RedStinger}6, P{w[+mC]=UAS-FLP.Exel}3, P{w[+mC]=Ubi-p63E(FRT.STOP)Stinger}15F2/P{y[+t7.7] w[+mC]=GMR11F02-GAL4}attP2
Figure 3A, D, G, K	Ctrl	P{w[+mW.hs]=en2.4-GAL4}e16E, P{w[+mC]=UAS-RFP.W}2/+; P{w[+mC]=tubP-GAL80[ts]}2/+
Figure 3B, E, H, L	rux	P{w[+mW.hs]=en2.4-GAL4}e16E, P{w[+mC]=UAS-RFP.W}2/P{w[+mC]=UAS-rux.T}C1; P{w[+mC]=tubP-GAL80[ts]}2/+
Figure 3F, I	rux;p35	P{w[+mW.hs]=en2.4-GAL4}e16E, P{w[+mC]=UAS-RFP.W}2/P{w[+mC]=UAS-rux.T}C1; P{w[+mC]=tubP-GAL80[ts]}2/P{w[+mC]=UAS-p35.H}BH2
Figure 4A-D	rux	P{w[+mW.hs]=en2.4-GAL4}e16E, P{w[+mC]=UAS-RFP.W}2/P{w[+mC]=UAS-rux.T}C1; P{w[+mC]=tubP-GAL80[ts]}2/+
Figure 5A, C, E, G,	Ctrl	P{w[+mW.hs]=en2.4-GAL4}e16E, P{w[+mC]=UAS-RFP.W}2/+; P{w[+mC]=tubP-GAL80[ts]}2/+
Figure 5B, D, F, H	rux	P{w[+mW.hs]=en2.4-GAL4}e16E, P{w[+mC]=UAS-RFP.W}2/P{w[+mC]=UAS-rux.T}C1; P{w[+mC]=tubP-GAL80[ts]}2/+
Figure 6A	Ctrl	P{y[+t7.7] w[+mC]=TRE-EGFP}attP16/+; P{y[+t7.7] w[+mC]=GMR11F02-GAL4}attP2/+
Figure 6B	rux	P{y[+t7.7] w[+mC]=TRE-EGFP}attP16/+; P{y[+t7.7] w[+mC]=GMR11F02-GAL4}attP2, P{w[+mC]=UAS-rux.T}H1/+
Figure 6C	bskDN;rux	P{w[+mC]=UAS-bsk.DN}2; P{y[+t7.7] w[+mC]=TRE-EGFP}attP16/+; P{y[+t7.7] w[+mC]=GMR11F02-GAL4}attP2, P{w[+mC]=UAS-rux.T}H1/+
Figure 6D	rux	P{w[+mC]=UAS-rux.T}C1/+; P{y[+t7.7] w[+mC]=GMR11F02-GAL4}attP2/+
Figure 6E	bskDN;rux	P{w[+mC]=UAS-bsk.DN}2; P{w[+mC]=UAS-rux.T}C1/+; P{y[+t7.7] w[+mC]=GMR11F02-GAL4}attP2/+
Figure 6F, I	rux	P{w[+mW.hs]=en2.4-GAL4}e16E, P{w[+mC]=UAS-RFP.W}2/P{w[+mC]=UAS-rux.T}C1; P{w[+mC]=tubP-GAL80[ts]}2/+
Figure 6G, J	bskDN;rux	P{w[+mC]=UAS-bsk.DN}2; P{w[+mW.hs]=en2.4-GAL4}e16E, P{w[+mC]=UAS-RFP.W}2/P{w[+mC]=UAS-rux.T}C1; P{w[+mC]=tubP-GAL80[ts]}2/+
Figure 6L	rux	P{w[+mC]=UAS-rux.T}C1/+; P{y[+t7.7] w[+mC]=GMR11F02-GAL4}attP2/+
Figure 6M	hep;rux	P{w[+mC]=P{w[+mC]=UAS-hep.B}2/P{w[+mC]=UAS-RFP.W}2; P{w[+mC]=UAS-rux.T}H1/P{y[+t7.7] w[+mC]=GMR11F02-GAL4}attP2
Figure 7A	rux	P{y[+t7.7] w[+mC]=GMR11F02-GAL4}attP2,P{w[+mC]=UAS-rux.T}H1/+
Figure 7B-E	rux; GAL80ts	P{y[+t7.7] w[+mC]=GMR11F02-GAL4}attP2,P{w[+mC]=UAS-rux.T}H1/P{w[+mC]=tubP-GAL80[ts]}2
Figure 7F, H	rux	P{y[+t7.7] w[+mC]=GMR11F02-GAL4}attP2,P{w[+mC]=UAS-rux.T}H1/+
Figure 7G, I	rux; GAL80ts	P{y[+t7.7] w[+mC]=GMR11F02-GAL4}attP2,P{w[+mC]=UAS-rux.T}H1/P{w[+mC]=tubP-GAL80[ts]}2
Figure 7J	Ctrl	P{w[+mC]=UAS-RedStinger}6, P{w[+mC]=UAS-FLP.Exel}3, P{w[+mC]=Ubi-p63E(FRT.STOP)Stinger}15F2/P{y[+t7.7] w[+mC]=GMR11F02-GAL4}attP2
Figure 7K	rux	P{w[+mC]=UAS-rux.T}C1/P{w[+mC]=UAS-RedStinger}6, P{w[+mC]=UAS-FLP.Exel}3, P{w[+mC]=Ubi-p63E(FRT.STOP)Stinger}15F2/P{y[+t7.7] w[+mC]=GMR11F02-GAL4}attP2
Figure 7L	rux; GAL80ts	P{w[+mC]=UAS-rux.T}C1, tub-Gal80ts/P{w[+mC]=UAS-RedStinger}6, P{w[+mC]=UAS-FLP.Exel}3, P{w[+mC]=Ubi-p63E(FRT.STOP)Stinger}15F2/P{y[+t7.7] w[+mC]=GMR11F02-GAL4}attP2
Figure 8A, E	Ctrl	P{w[+mW.hs]=en2.4-GAL4}e16E, P{w[+mC]=UAS-RFP.W}2/+; P{w[+mC]=tubP-GAL80[ts]}2/+
Figure 8B, F	rux	P{w[+mW.hs]=en2.4-GAL4}e16E, P{w[+mC]=UAS-RFP.W}2/P{w[+mC]=UAS-rux.T}C1; P{w[+mC]=tubP-GAL80[ts]}2/+
Figure S1A	Ctrl	hsFlp;;P{w[+mC]=GAL4-Act5C(FRT.CD2).P}S, P{w[+mC]=UAS-RFP.W}3/+
Figure S1B	rux	hsFlp;P{w[+mC]=UAS-rux.T}C1/+;P{w[+mC]=GAL4-Act5C(FRT.CD2).P}S, P{w[+mC]=UAS-RFP.W}3/+
Figure S2A	Ctrl	P{w[+mW.hs]=en2.4-GAL4}e16E, P{w[+mC]=UAS-RFP.W}2/+; P{w[+mC]=tubP-GAL80[ts]}2/+
Figure S2B	rux	P{w[+mW.hs]=en2.4-GAL4}e16E, P{w[+mC]=UAS-RFP.W}2/P{w[+mC]=UAS-rux.T}C1; P{w[+mC]=tubP-GAL80[ts]}2/+
Figure S3B, D	Ctrl	P{w[+mW.hs]=en2.4-GAL4}e16E, P{w[+mC]=UAS-RFP.W}2/+; P{w[+mC]=tubP-GAL80[ts]}2/+
Figure S3C, E	rux	P{w[+mW.hs]=en2.4-GAL4}e16E, P{w[+mC]=UAS-RFP.W}2/P{w[+mC]=UAS-rux.T}C1; P{w[+mC]=tubP-GAL80[ts]}2/+
Figure S4A	Ctrl	P{y[+t7.7] w[+mC]=GMR11F02-GAL4}attP2/+
Figure S4B	rux	P{w[+mC]=UAS-rux.T}C1/+; P{y[+t7.7] w[+mC]=GMR11F02-GAL4}attP2/+
Figure S4C	fzr	hsp70-GAL4, UAS-fzr/+; UAS-fzr/P{y[+t7.7] w[+mC]=GMR11F02-GAL4}attP2
Figure S5B, E, G	Ctrl	P{w[+mW.hs]=en2.4-GAL4}e16E, P{w[+mC]=UAS-RFP.W}2/+; P{w[+mC]=tubP-GAL80[ts]}2/+
Figure S5C, F, H, J	rux	P{w[+mW.hs]=en2.4-GAL4}e16E, P{w[+mC]=UAS-RFP.W}2/P{w[+mC]=UAS-rux.T}C1; P{w[+mC]=tubP-GAL80[ts]}2/+
Figure S6A, C	Ctrl	FkhGAL4, IRER{ubi:DsRed}/+
Figure S6B, D	hepCA	FkhGAL4, IRER{ubi:DsRed}/+; P{UAS-hep.CA}4/+
Figure S6E, G	rux	P{w[+mW.hs]=en2.4-GAL4}e16E, P{w[+mC]=UAS-RFP.W}2/P{w[+mC]=UAS-rux.T}C1; P{w[+mC]=tubP-GAL80[ts]}2/+
Figure S6F,H	bskDN;rux	w[1118] P{w[+mC]=UAS-bsk.DN}2; P{w[+mW.hs]=en2.4-GAL4}e16E, P{w[+mC]=UAS-RFP.W}2/P{w[+mC]=UAS-rux.T}C1; P{w[+mC]=tubP-GAL80[ts]}2/+
Figure S7A	Ctrl	P{w[+mW.hs]=en2.4-GAL4}e16E, P{w[+mC]=UAS-RFP.W}2/+; P{w[+mC]=tubP-GAL80[ts]}2/+
Figure S7B	p53R155H	P{w[+mW.hs]=en2.4-GAL4}e16E, P{w[+mC]=UAS-RFP.W}2/P{w[+mC]=UAS-p53.R155H.Ex}2; P{w[+mC]=tubP-GAL80[ts]}2/+
Figure S7C	rux	P{y[+t7.7] w[+mC]=GMR11F02-GAL4}attP2/P{w[+mC]=UAS-rux.T}H1
Figure S7D	p53R155H;rux	P{w[+mC]=UAS-p53.R155H.Ex}2/+; P{y[+t7.7] w[+mC]=GMR11F02-GAL4}attP2/P{w[+mC]=UAS-rux.T}H1
Figure S7E	p53R155H;rux	P{w[+mW.hs]=en2.4-GAL4}e16E, P{w[+mC]=UAS-RFP.W}2/P{w[+mC]=UAS-p53.R155H.Ex}2; P{w[+mC]=UAS-rux.T}H1/ P{w[+mC]=tubP-GAL80[ts]}2

## Sheet: Sheet2
Pdme-GAL4	49828
G-TRACE	28281
en-GAL4,USA-RFP	30557
UAS-rux/SM6a	9166
UAS-rux/TM3	83155
UAS-hep	9308
UAS-p35 (chr3)	5073
UAS-p53R155H	8419
