# Supplementary material for: An unscheduled switch to endocycles induces a reversible senescent arrest that impairs growth of the Drosophila wing disc
Source: PLoS Genet. 2024 Sep 3;20(9):e1011387. doi: 10.1371/journal.pgen.1011387 (PMC11398662; doi:10.1371/journal.pgen.1011387)
Supplement: S4 Table — (XLSX) [file pgen.1011387.s011.xlsx]

## Sheet: Summary of means and SDs
Table S4 Raw data for quantifications
Figure	group	mean	standard deviation
Fig. 1C	24 hr Ctrl	2.4734	1.43461
Fig. 1C	24 hr rux	1.83929	1.08681
Fig. 1C	48 hr Ctrl	4.28261	2.41026
Fig. 1C	48 hr rux	1.86916	1.04687
Fig. 1C	72 hr Ctrl	13.75	7.67702
Fig. 1C	72 hr rux	1.31148	0.592761
Fig. 1D	24 hr Ctrl	13.4612	3.36979
Fig. 1D	24 hr rux	19.9182	6.36615
Fig. 1D	48 hr Ctrl	16.7311	3.98793
Fig. 1D	48 hr rux	40.1703	13.384
Fig. 1D	72 hr Ctrl	21.5689	5.38512
Fig. 1D	72 hr rux	101.425	50.2295
Fig. 1E	24 hr Ctrl	1	0.212908
Fig. 1E	24 hr rux	1.33828	0.405057
Fig. 1E	48 hr Ctrl	1	0.177116
Fig. 1E	48 hr rux	2.1411	0.947114
Fig. 1E	72 hr Ctrl	1	0.236599
Fig. 1E	72 hr rux	3.3945	1.17258
Fig. 1F	24 hr Ctrl	31.6813	17.1805
Fig. 1F	24 hr rux	35.3198	22.0927
Fig. 1F	48 hr Ctrl	70.0544	42.4305
Fig. 1F	48 hr rux	71.1762	42.3514
Fig. 1F	72 hr Ctrl	289.667	176.758
Fig. 1F	72 hr rux	127.146	67.9669
Fig. 2C	24 hr Ctrl	0.447802	0.0152403
Fig. 2C	24 hr rux	0.436886	0.0162651
Fig. 2C	48 hr Ctrl	0.447436	0.0345332
Fig. 2C	48 hr rux	0.417427	0.0175736
Fig. 2C	72 hr Ctrl	0.432386	0.0132223
Fig. 2C	72 hr rux	0.369877	0.0287882
Fig. 2C	96 hr Ctrl	0.433694	0.0275821
Fig. 2C	96 hr rux	0.305236	0.112314
Fig. 2E	Ctrl	0.4781	0.02472
Fig. 2E	rux	0.2856	0.02656
Fig. 2G	Ctrl	20.94	6.333
Fig. 2G	rux	152.4	72.52
Fig. 3C	Anterior Ctrl	14.2222	7.93375
Fig. 3C	Anterior rux	16.8889	9.63645
Fig. 3C	Posterior Ctrl	11	6.36396
Fig. 3C	Posterior rux	9.88889	4.31406
Fig. 3M	Anterior Ctrl	1	0.302948
Fig. 3M	Anterior rux	1.04453	0.305028
Fig. 3M	Posterior Ctrl	0.992738	0.353647
Fig. 3M	Posterior rux	0.117365	0.0703518
Fig. 3J	72 hr Ctrl	0.425745	0.0143922
Fig. 3J	72 hr rux	0.364713	0.0318385
Fig. 3J	72 hr rux, p35	0.373671	0.0339154
Fig. 3J	96 hr Ctrl	0.426831	0.0106396
Fig. 3J	96 hr rux	0.182414	0.0680035
Fig. 3J	96 hr rux, p35	0.180057	0.0764947
Fig. 4E	24 hr RFP-	0.9943	0.1998
Fig. 4E	24 hr RFP+	1.835	0.514
Fig. 4E	48 hr RFP-	1	0.2241
Fig. 4E	48 hr RFP+	3.126	1.752
Fig. 4E	72 hr RFP-	0.9988	0.199
Fig. 4E	72 hr RFP+	3.976	2.577
Fig. 4E	96 hr RFP-	1	0.2328
Fig. 4E	96 hr RFP+	8.699	7.53
Fig. 4F	24 hr RFP-	0.435583	0.0661053
Fig. 4F	24 hr RFP+	0.419216	0.0404421
Fig. 4F	48 hr RFP-	0.430558	0.0375932
Fig. 4F	48 hr RFP+	0.250385	0.0313424
Fig. 4F	72 hr RFP-	0.3579	0.0654928
Fig. 4F	72 hr RFP+	0.132355	0.0614077
Fig. 4G	24 hr RFP-	1.029	0.2019
Fig. 4G	24 hr RFP+	1.695	0.449
Fig. 4G	48 hr RFP-	1	0.2102
Fig. 4G	48 hr RFP+	3.902	2.323
Fig. 4G	72 hr RFP-	0.9971	0.2129
Fig. 4G	72 hr RFP+	5.691	3.156
Fig. 4G	96 hr RFP-	1	0.2647
Fig. 4G	96 hr RFP+	10.42	5.061
Fig. 6H	RFP- rux	1	0.1992
Fig. 6H	RFP- bskDN;rux	1	0.2433
Fig. 6H	RFP+ rux	3.976	2.577
Fig. 6H	RFP+ bskDN;rux	5.6	3.845
Fig. 6K	RFP- rux	0.3579	0.0654928
Fig. 6K	RFP- bskDN;rux	0.376165	0.0367319
Fig. 6K	RFP+ rux	0.132355	0.0614077
Fig. 6K	RFP+ bskDN;rux	0.320272	0.0608994
Fig. 6N	RFP- rux	1	0.289625
Fig. 6N	RFP- hep, rux	1	0.198922
Fig. 6N	RFP+ rux	7.77528	3.0689
Fig. 6N	RFP+ hep, rux	5.48058	1.89265
Fig. 8C	Ctrl	38.2	26.47
Fig. 8C	rux	19.17	16.48
Fig. 8D	Ctrl - distance 0	108
Fig. 8D	Ctrl - distance 5	150
Fig. 8D	Ctrl - distance 10	117
Fig. 8D	Ctrl - distance 15	152
Fig. 8D	Ctrl - distance 20	151
Fig. 8D	Ctrl - distance 25	146
Fig. 8D	Ctrl - distance 30	133
Fig. 8D	Ctrl - distance 35	130
Fig. 8D	Ctrl - distance 40	116
Fig. 8D	Ctrl - distance 45	99
Fig. 8D	Ctrl - distance 50	104
Fig. 8D	Ctrl - distance 55	92
Fig. 8D	Ctrl - distance 60	81
Fig. 8D	Ctrl - distance 65	63
Fig. 8D	Ctrl - distance 70	63
Fig. 8D	Ctrl - distance 75	62
Fig. 8D	Ctrl - distance 80	74
Fig. 8D	Ctrl - distance 85	48
Fig. 8D	Ctrl - distance 90	40
Fig. 8D	Ctrl - distance 95	46
Fig. 8D	Ctrl - distance 100	12
Fig. 8D	Ctrl - distance 105	2
Fig. 8D	Ctrl - distance 110	0
Fig. 8D	rux - distance 0	229
Fig. 8D	rux - distance 5	462
Fig. 8D	rux - distance 10	354
Fig. 8D	rux - distance 15	345
Fig. 8D	rux - distance 20	265
Fig. 8D	rux - distance 25	204
Fig. 8D	rux - distance 30	157
Fig. 8D	rux - distance 35	112
Fig. 8D	rux - distance 40	78
Fig. 8D	rux - distance 45	51
Fig. 8D	rux - distance 50	52
Fig. 8D	rux - distance 55	39
Fig. 8D	rux - distance 60	34
Fig. 8D	rux - distance 65	19
Fig. 8D	rux - distance 70	23
Fig. 8D	rux - distance 75	16
Fig. 8D	rux - distance 80	10
Fig. 8D	rux - distance 85	0
Fig. 8D	rux - distance 90	0
Fig. 8D	rux - distance 95	0
Fig. 8D	rux - distance 100	0
Fig. 8D	rux - distance 105	0
Fig. 8D	rux - distance 110	0
Fig. S3A	24 hr RFP-	1	0.339789
Fig. S3A	24 hr RFP+	0.837451	0.194699
Fig. S3A	48 hr RFP-	1	0.219637
Fig. S3A	48 hr RFP+	0.727167	0.251095
Fig. S3A	72 hr RFP-	1	0.467356
Fig. S3A	72 hr RFP+	1.26936	0.555168
Fig. S3A	96 hr RFP-	1	0.52896
Fig. S3A	96 hr RFP+	1.16319	0.642712
Fig. S5D	no IR Ctrl	0.438576	0.0131212
Fig. S5D	no IR rux	0.433387	0.0177753
Fig. S5D	+IR Ctrl	0.361185	0.0330692
Fig. S5D	+IR rux	0.373617	0.0308565
Fig. S7F	RFP- rux	0.3579	0.0654928
Fig. S7F	RFP- p53DN, rux	0.344448	0.0492895
Fig. S7F	RFP+ rux	0.132355	0.0614077
Fig. S7F	RFP+ p53DN, rux	0.148552	0.0585265
Fig. S7G	RFP- rux	1	0.213224
Fig. S7G	RFP- p53DN, rux	1	0.201066
Fig. S7G	RFP+ rux	5.69075	3.15553
Fig. S7G	RFP+ p53DN, rux	4.29687	2.93765

## Sheet: Fig. 1C 
	Ctrl
24 hr	2	3	4	3	6	1	3	4	2	1	2	2	2	1	6	2	6	1	1	2	6	1	1	2	1	2	1	2	3	1	1	2	6	2	2	4	4	5	2	2	2	2	1	5	2	4	4	2	2
48 hr	4	5	3	3	3	4	2	2	3	4	4	2	2	3	7	5	2	6	5	13	3	4	2	4	3	9	4	8	3	5	3	3	6	8	3	4	3	5	8	4	2	2	3	2	3	4	3	9	4
72 hr	46	30	18	22	7	6	5	11	20	31	16	15	9	12	8	13	5	17	14	12	19	6	15	17	15	15	11	4	4	7	16	7	20	10	19	6	16	5	5	8	4	8	6	9	5	14	14	14	5
[truncated: 251 more columns]

## Sheet: Fig. 1D
	Ctrl
24 hr	21.7765	12.5417	18.0865	13.1467	9.63817	17.905	10.6867	10.8277	12.582	20.204	11.735	12.7635	11.493	14.034	13.2473	10.828	12.8845	16.574	15.486	9.0735	8.77117	11.251	20.446	10.5255	14.76	9.739	17.179	14.4585	11.856	13.913	12.098	12.2795	11.0898	8.529	11.4325	11.6445	11.1605	10.3076	13.7315	14.0945	14.093	13.0055	14.639	13.937	10.0415	16.653	18.2975	12.7965	18.477
48 hr	21.2233	16.0036	14.228	15.9323	20.5693	14.7135	12.841	20.6285	14.862	12.6327	16.9725	13.257	20.7475	18.865	18.8197	17.9534	22.5905	17.9138	17.359	21.8679	23.226	12.4255	18.7275	14.0307	13.238	12.8944	15.1007	17.0028	20.8083	19.0722	13.872	15	15.6953	15.0116	11.811	14.417	18.43	18.6368	22.626	14.6562	18.9335	23.8665	16.8233	15.74	17.1657	18.8478	17.1657	14.6753	12.8313
72 hr	24.946	25.1118	19.2697	19.6651	33.2354	27.5685	24.4648	26.0048	24.6855	22.2963	22.5629	25.5412	22.4441	23.7411	26.3366	27.2791	30.3602	20.7229	20.8745	17.0049	22.8476	19.034	20.2781	21.501	21.5018	14.5704	14.0398	17.5207	16.2958	12.2941	14.2323	16.7371	14.8261	16.0189	13.9134	19.7752	16.7616	15.9338	30.5978	38.603	31.134	24.869	28.1612	30.9821	24.0128	19.2226	24.0438	16.6576	24.8782
[truncated: 251 more columns]

## Sheet: Fig. 1E
	Ctrl
24 hr	0.819465	0.95886	0.692346	0.809649	0.94963	0.709597	0.832642	1.57952	1.13103	1.37961	0.961395	0.926667	0.740064	1.67166	0.837867			1.58839	1.52438	1.02242	1.07551	0.809043	0.69529	0.778112	0.807216	0.693086	0.78217	1.10889	1.11549			1.0589	1.04722	0.960258	1.0428	1.22249	0.800592	0.912953	1.15744	1.16582	0.891003	0.90757	0.832947			1.10659	0.949154	1.13224	1.0073
48 hr	0.915104	0.879173	1.02778	1.08418	1.03001	1.0799	1.22846	1.06044	0.956469	0.936746	0.980223	0.821508			0.676039	0.963477	0.961177	0.731751	0.85449	0.752217	0.978442	0.954748	0.900713	1.1574	0.982697	1.08011	1.07937	0.908949	1.18159	1.11377	1.26727	1.06453	1.10816	1.11811	1.16498			1.22868	0.844591	1.16567	1.08204	1.11247	0.921377	1.07765	1.05815	1.13932	0.789596	0.982179	0.598281
72 hr	1.21004	1.28867	1.12677	0.817673	1.11239	1.01253	0.735046	0.734792	1.19409	1.16202	1.02626	1.4314	1.22713	1.08065	0.68515	1.2742	0.517939	1.39225	0.690442	0.60035	1.24997	0.972174	1.11125	1.01391	0.66797	1.23445	1.2616	0.611019	0.625801	0.93206	1.15889	1.53521	0.838024	1.16836	0.82126	0.813974	1.23971	0.889144	0.694441	0.840993	0.733495	1.13919	1.22856	0.99351	0.905247	1.65467	1.13317	1.16596	1.3289
[truncated: 166 more columns]

## Sheet: Fig. 1F
	Ctrl
24 hr	43.553	37.625	72.346	39.44	57.829	17.905	32.06	43.311	25.164	20.204	23.47	25.527	22.986	14.034	79.484	21.656	77.307	16.574	15.486	18.147	52.627	11.251	20.446	21.051	14.76	19.478	17.179	28.917	35.568	13.913	12.098	24.559	66.539	17.058	22.865	46.578	44.642	51.538	27.463	28.189	28.186	26.011	14.639	69.685	20.083	66.612	73.19	25.593	36.954
48 hr	84.893	80.018	42.684	47.797	61.708	58.854	25.682	41.257	44.586	50.531	67.89	26.514	41.495	56.595	131.738	89.767	45.181	107.483	86.795	284.283	69.678	49.702	37.455	56.123	39.714	116.05	60.403	136.023	62.425	95.361	41.616	45	94.172	120.093	35.433	57.668	55.29	93.184	181.008	58.625	37.867	47.733	50.47	31.48	51.497	75.391	51.497	132.078	51.325
72 hr	1147.51	753.355	346.855	432.632	232.648	165.411	122.324	286.053	493.71	691.185	361.007	383.118	201.997	284.893	210.693	354.628	151.801	352.29	292.243	204.059	434.104	114.204	304.171	365.517	322.527	218.556	154.438	70.083	65.183	86.059	227.716	117.16	296.521	160.189	264.355	118.651	268.186	79.669	152.989	308.824	124.536	198.952	168.967	278.839	120.064	269.117	336.613	233.206	124.391
[truncated: 251 more columns]

## Sheet: Fig. 2C
	Ctrl																				Rux
24 hr	0.456835	0.463191	0.463578	0.446669	0.442575	0.416389	0.451075	0.442104													0.425077	0.46081	0.453437	0.433814	0.424088	0.424088
48 hr	0.476047	0.498867	0.4183	0.442688	0.441126	0.40759															0.434219	0.417946	0.396372	0.435155	0.403445
72 hr	0.425952	0.425289	0.425513	0.416964	0.427208	0.436997	0.45344	0.434548	0.456492	0.421454											0.370721	0.318718	0.38388	0.347967	0.360874	0.377904		0.41756	0.345009	0.394608	0.35812	0.351912	0.411255
96 hr	0.40216	0.405307	0.411945	0.468886	0.454193	0.458834	0.434536														0.320424	0.35641	0.398998	0.404624	0.363178	0.161054	0.131967

## Sheet: Fig. 2E
Ctrl	rux
0.501612	0.252847
0.520858	0.266566
0.479198	0.256086
0.500815	0.306836
0.513616	0.294627
0.480736	0.286102
0.456398	0.320498
0.440845	0.292763
0.47794	0.245994
0.460431	0.2813
0.497046	0.334197
0.44119	0.273313
0.474736	0.301607
0.458723
0.467541

## Sheet: Fig. 2G
Ctrl	rux
18.653	354.038
15.61	234.976
16.568	173.054
14.652	162.368
18.822	187.002
18.202	283.568
18.822	315.344
21.076	210.455
17.92	229.97
12.116	194.088
18.146	207.418
18.259	308.202
18.935	217.316
19.386	184.021
12.454	113.382
20.963	74.856
14.314	117.156
14.145	148.662
16.399	166.807
12.792	102.978
15.828	122.465
20.857	130.983
20.228	146.503
23.942	106.887
26.685	121.065
30.171	156.946
17.257	191.195
22.228	113.363
21.143	92.418
27.942	160.739
13.428	300.895
23.428	175.419
14.228	165.858
22.228	152.585
20.285	140.324
29.257	137.793
26.228	108.716
29.771	220.806
21.371	76.714
27.6	68.278
31.806	148.142
24.384	209.502
30.634	89.312
26.672	159.896
31.359	232.224
26.058	65.522
29.35	72.44
25.668	101.348
22.152	89.875
26.058	72.834
35.6	85.544
28.346	72.159
32.531	75.027
33.814	52.024
24.328	82.845
25.054	101.686
39.785	85.038
27.732	80.651
35.042	75.646
31.303	82.676
18.581	203.298
19.307	188.728
20.59	156.445
18.581	168.958
20.869	532.529
17.688	124.904
16.851	228.61
16.07	157.188
19.083	186.785
21.929	135.875
20.59	102.22
30.522	109.248
21.762	84.393
18.414	169.072
18.525	106.106
15.624	125.813
18.804	84.334
21.929	108.831
14.898	78.024
19.753	100.398
27.324	112.962
11.621	121.854
20.692	83.761
32.256	80.376
23.866	105.102
25.85	95.808
24.433	127.764
25.737	113.192
27.948	101.431
29.875	98.964
18.651	126.855
20.238	106.341
22.166	245.253
29.535	176.569
14.172	131.826
20.465	159.483
25.68	147.941
21.599	129.941
16.383	89.313
18.651	136.398
17.2	213.708
15.485	89.483
13.371	283.534
14	215.307
15.6	306.847
19.371	277.591
15.371	270.906
13.657	251.878
10.457	366.103
21.543	222.679
16.571	186.197
9.6	180.266
11.486	191.501
16.114	132.363
11.257	128.827
15.143	155.288
11.314	157.74
11.771	225.604
15.314	173.024
11.143	156.2
	237.01
	133.788
	92.785
	178.556
	253.32
	95.697
	88.722
	76.558
	139.5
	146.643
	155.403
	78.343
	77.116
	115.785
	113.721
	142.123
	97.985
	123.876
	114.669
	142.402

## Sheet: Fig. 3C
	Anteroir																				Posterior
Ctrl	23	26	16	19	9	18	6	5	6												20	22	6	12	13	9	5	7	5
rux	12	20	29	18	21	32	8	6	6												9	11	12	10	11	19	7	4	6

## Sheet: Fig. 3M
	Anteroir																				Posterior
Ctrl	1.2491	1.29132	0.459579	0.865968	1.13403	0.667052	1.19155	1.1414													1.03074	1.45406	0.419641	0.647747	0.998046	0.828868	1.18089	1.38192
rux	0.505982	1.39199	1.10203	1.19313	0.80687	1.35622	1.16963	0.830373													0.076237	0.064143	0.09112	0.041288	0.137088	0.264031	0.107146	0.15787

[truncated: 13 more sheets: Fig. 3J, Fig. 4E, Fig. 4F, Fig. 4G, Fig. 6H, Fig. 6K, Fig. 6N, Fig. 8C, Fig. 8D, Fig. S3A, Fig. S5D, Fig. S7F, Fig. S7G]
